# Supplementary material for: Transcriptome Analysis of Green and White Leaf Ornamental Kale Reveals Coloration-Related Genes and Pathways
Source: Front Plant Sci. 2022 Apr 27;13:769121. doi: 10.3389/fpls.2022.769121 (PMC9094084; doi:10.3389/fpls.2022.769121)
Supplement: Supplementary file 1 [file Table_1.xlsx]

## Sheet: Sheet1
Table S1 Gene-specific primer pairs for analyzing the expression of 12 selected genes.
Gene	Brassica oleracea Id	Primersequence(5ʹ–3ʹ)	Ampliconlength(bp)
BoActin	Bo5g117040	F-AGAGAGGTTACATGTTCACC	139
		R-TCGTAGTTCTTCTCGATGGA
BochlH	Bo3g009280	F-CAGAAAAGAGAGTGGCTATC	139
		R-CCCTCCACGTTGTAACCATC
BobchM	Bo1g039660	F-TGACGATTGCTCCTTCCTTG	149
		R-AACGCTGGATAGGTCGGTGA
BochlE	Bo8g091280	F-GTGACAATGTACCTCAACGA	149
		R-TTCAGACGCACACAGCTTAC
Brpor-1	Bo1g049340	F-CGACTAATCATTTGGGACAC	107
		R-ACCTGTAATGGATCCGACAA
Brpor-2	Bo1g049350	F-CCTAAAGCTAACCTCGGAGA	145
		R-ACTCTTGCATCGTCAGCATG
BochlP	Bo6g118780	F-CTTCGTCTCCCATGTTCCGT	102
		R-AGGCTGCGGTTGGCGAGCTT
Bochla	Bo5g027670	F-CTAATGGCAACTACACCGCA	159
		R-CGGTTCTTATGCATTTGCTG
BoPPD	Bo1g053420	F-CAAGATCATACTCGTGGGAC	145
		R-GGTTGAGTCATGAGGAGAAG
BocrtB-1	Bo3g012430	F-GAGTGAGTATCGAGATTTGG	144
		R-CTGAGCTAACTCATCTTGTG
BortB-2	Bo9g161470	F-CATGCAGGAGAGATAGCACT	144
		R-CACATCATCAAGTTCAGGAG
BoCYP707A	Bo4g065810	F-GGTGTAGTAGCGTTGCTAGT	139
		R-AGGAATTGGGATTCTCTGTG
BoBG1	Bo6g039700	F-GCATTGTGAAGATGGACGCT	103
		R-CTGTTTGCATGCTCTGAAGG
