# Supplementary material for: Transcriptome Analysis of Green and White Leaf Ornamental Kale Reveals Coloration-Related Genes and Pathways
Source: Front Plant Sci. 2022 Apr 27;13:769121. doi: 10.3389/fpls.2022.769121 (PMC9094084; doi:10.3389/fpls.2022.769121)
Supplement: Supplementary file 2 [file Table_2.xls]

## Sheet: Table S2. DEGs expression patte
DEGs expression patterns involved in Porphyrin and chlorophyll metabolism in G vs. W
Gene ID	Pathway Name	Level 1	Level 2	log2(W/G)
Bo1g005060	ko00860//Porphyrin and chlorophyll metabolism;	Metabolism;	Metabolism of cofactors and vitamins;	-1.45084
Bo1g039660	ko00860//Porphyrin and chlorophyll metabolism;	Metabolism;	Metabolism of cofactors and vitamins;	-2.24269
Bo1g049340	ko00860//Porphyrin and chlorophyll metabolism;	Metabolism;	Metabolism of cofactors and vitamins;	-3.20442
Bo1g049350	ko00860//Porphyrin and chlorophyll metabolism;	Metabolism;	Metabolism of cofactors and vitamins;	-2.84261
Bo1g053420	ko00860//Porphyrin and chlorophyll metabolism;	Metabolism;	Metabolism of cofactors and vitamins;	-5.98709
Bo1g058980	ko00860//Porphyrin and chlorophyll metabolism;	Metabolism;	Metabolism of cofactors and vitamins;	-1.21266
Bo1g063840	ko00860//Porphyrin and chlorophyll metabolism;	Metabolism;	Metabolism of cofactors and vitamins;	-1.2782
Bo1g073550	ko00860//Porphyrin and chlorophyll metabolism;	Metabolism;	Metabolism of cofactors and vitamins;	-7.69317
Bo1g088040	ko00860//Porphyrin and chlorophyll metabolism;	Metabolism;	Metabolism of cofactors and vitamins;	-1.59885
Bo2g082130	ko00900//Terpenoid backbone biosynthesis;ko00860//Porphyrin and chlorophyll metabolism;	Metabolism;Metabolism;	Metabolism of terpenoids and polyketides;Metabolism of cofactors and vitamins;	-1.45835
Bo3g009280	ko00860//Porphyrin and chlorophyll metabolism;	Metabolism;	Metabolism of cofactors and vitamins;	-3.01661
Bo3g103280	ko00860//Porphyrin and chlorophyll metabolism;	Metabolism;	Metabolism of cofactors and vitamins;	-1.03245
Bo4g133190	ko00860//Porphyrin and chlorophyll metabolism;	Metabolism;	Metabolism of cofactors and vitamins;	-1.59117
Bo4g190240	ko00860//Porphyrin and chlorophyll metabolism;	Metabolism;	Metabolism of cofactors and vitamins;	-1.20249
Bo5g003900	ko00860//Porphyrin and chlorophyll metabolism;	Metabolism;	Metabolism of cofactors and vitamins;	-1.15377
Bo5g003990	ko00860//Porphyrin and chlorophyll metabolism;	Metabolism;	Metabolism of cofactors and vitamins;	-1.46146
Bo5g009050	ko00860//Porphyrin and chlorophyll metabolism;	Metabolism;	Metabolism of cofactors and vitamins;	-1.43872
Bo5g027670	ko00860//Porphyrin and chlorophyll metabolism;	Metabolism;	Metabolism of cofactors and vitamins;	-2.32734
Bo5g127600	ko00860//Porphyrin and chlorophyll metabolism;	Metabolism;	Metabolism of cofactors and vitamins;	-1.49713
Bo6g003390	ko00860//Porphyrin and chlorophyll metabolism;	Metabolism;	Metabolism of cofactors and vitamins;	-1.03829
Bo6g072440	ko00860//Porphyrin and chlorophyll metabolism;	Metabolism;	Metabolism of cofactors and vitamins;	-1.75552
Bo6g118780	ko00900//Terpenoid backbone biosynthesis;ko00860//Porphyrin and chlorophyll metabolism;	Metabolism;Metabolism;	Metabolism of terpenoids and polyketides;Metabolism of cofactors and vitamins;	-2.23803
Bo7g106010	ko00860//Porphyrin and chlorophyll metabolism;	Metabolism;	Metabolism of cofactors and vitamins;	-1.11849
Bo7g109930	ko00860//Porphyrin and chlorophyll metabolism;	Metabolism;	Metabolism of cofactors and vitamins;	-1.77954
Bo7g111430	ko00860//Porphyrin and chlorophyll metabolism;	Metabolism;	Metabolism of cofactors and vitamins;	-2.73261
Bo8g002560	ko00860//Porphyrin and chlorophyll metabolism;	Metabolism;	Metabolism of cofactors and vitamins;	-1.47856
Bo8g021880	ko00860//Porphyrin and chlorophyll metabolism;	Metabolism;	Metabolism of cofactors and vitamins;	-1.81912
Bo8g033750	ko00860//Porphyrin and chlorophyll metabolism;	Metabolism;	Metabolism of cofactors and vitamins;	-1.13785
Bo8g076960	ko00860//Porphyrin and chlorophyll metabolism;	Metabolism;	Metabolism of cofactors and vitamins;	-3.04003
Bo8g091280	ko00860//Porphyrin and chlorophyll metabolism;	Metabolism;	Metabolism of cofactors and vitamins;	-2.4487
Bo8g098680	ko00860//Porphyrin and chlorophyll metabolism;	Metabolism;	Metabolism of cofactors and vitamins;	-1.23738
Bo8g116050	ko00860//Porphyrin and chlorophyll metabolism;	Metabolism;	Metabolism of cofactors and vitamins;	1.22026
Bo9g017760	ko00860//Porphyrin and chlorophyll metabolism;	Metabolism;	Metabolism of cofactors and vitamins;	-1.2989
Bo9g050950	ko00860//Porphyrin and chlorophyll metabolism;	Metabolism;	Metabolism of cofactors and vitamins;	-1.49833
Bo9g154670	ko00860//Porphyrin and chlorophyll metabolism;	Metabolism;	Metabolism of cofactors and vitamins;	-1.21364
DEGs expression patterns involved in Porphyrin and chlorophyll metabolism in G1 vs. W1
Gene ID	Pathway Name	Level 1	Level 2	log2(W1/G1)
Bo1g005060	ko00860//Porphyrin and chlorophyll metabolism;	Metabolism;	Metabolism of cofactors and vitamins;	-1.12635
Bo1g039660	ko00860//Porphyrin and chlorophyll metabolism;	Metabolism;	Metabolism of cofactors and vitamins;	-1.4493
Bo1g049340	ko00860//Porphyrin and chlorophyll metabolism;	Metabolism;	Metabolism of cofactors and vitamins;	-1.35564
Bo1g049350	ko00860//Porphyrin and chlorophyll metabolism;	Metabolism;	Metabolism of cofactors and vitamins;	-1.4196
Bo1g053420	ko00860//Porphyrin and chlorophyll metabolism;	Metabolism;	Metabolism of cofactors and vitamins;	-1.03631
Bo1g058980	ko00860//Porphyrin and chlorophyll metabolism;	Metabolism;	Metabolism of cofactors and vitamins;	-1.27039
Bo1g063840	ko00860//Porphyrin and chlorophyll metabolism;	Metabolism;	Metabolism of cofactors and vitamins;	-1.02273
Bo1g088040	ko00860//Porphyrin and chlorophyll metabolism;	Metabolism;	Metabolism of cofactors and vitamins;	-1.31507
Bo2g082130	ko00900//Terpenoid backbone biosynthesis;ko00860//Porphyrin and chlorophyll metabolism;	Metabolism;Metabolism;	Metabolism of terpenoids and polyketides;Metabolism of cofactors and vitamins;	-1.482
Bo3g003030	ko00860//Porphyrin and chlorophyll metabolism;	Metabolism;	Metabolism of cofactors and vitamins;	-1.09432
Bo3g004810	ko00860//Porphyrin and chlorophyll metabolism;	Metabolism;	Metabolism of cofactors and vitamins;	-1.09014
Bo3g009280	ko00860//Porphyrin and chlorophyll metabolism;	Metabolism;	Metabolism of cofactors and vitamins;	-2.03311
Bo4g023820	ko00190//Oxidative phosphorylation;ko00860//Porphyrin and chlorophyll metabolism;ko04714//Thermogenesis;	Metabolism;Metabolism;Organismal Systems;	Energy metabolism;Metabolism of cofactors and vitamins;Environmental adaptation;	1.57075
Bo4g133190	ko00860//Porphyrin and chlorophyll metabolism;	Metabolism;	Metabolism of cofactors and vitamins;	-1.69948
Bo5g003990	ko00860//Porphyrin and chlorophyll metabolism;	Metabolism;	Metabolism of cofactors and vitamins;	-1.862
Bo5g027670	ko00860//Porphyrin and chlorophyll metabolism;	Metabolism;	Metabolism of cofactors and vitamins;	-3.92874
Bo5g127600	ko00860//Porphyrin and chlorophyll metabolism;	Metabolism;	Metabolism of cofactors and vitamins;	-1.22218
Bo6g072440	ko00860//Porphyrin and chlorophyll metabolism;	Metabolism;	Metabolism of cofactors and vitamins;	-1.75182
Bo6g118780	ko00900//Terpenoid backbone biosynthesis;ko00860//Porphyrin and chlorophyll metabolism;	Metabolism;Metabolism;	Metabolism of terpenoids and polyketides;Metabolism of cofactors and vitamins;	-1.6579
Bo7g106010	ko00860//Porphyrin and chlorophyll metabolism;	Metabolism;	Metabolism of cofactors and vitamins;	-1.42787
Bo7g109930	ko00860//Porphyrin and chlorophyll metabolism;	Metabolism;	Metabolism of cofactors and vitamins;	-1.89593
Bo8g002560	ko00860//Porphyrin and chlorophyll metabolism;	Metabolism;	Metabolism of cofactors and vitamins;	-1.81343
Bo8g021880	ko00860//Porphyrin and chlorophyll metabolism;	Metabolism;	Metabolism of cofactors and vitamins;	-1.11481
Bo8g033750	ko00860//Porphyrin and chlorophyll metabolism;	Metabolism;	Metabolism of cofactors and vitamins;	-1.74705
Bo8g091280	ko00860//Porphyrin and chlorophyll metabolism;	Metabolism;	Metabolism of cofactors and vitamins;	-2.05353
Bo8g098670	ko00860//Porphyrin and chlorophyll metabolism;	Metabolism;	Metabolism of cofactors and vitamins;	-1.03101
Bo8g098680	ko00860//Porphyrin and chlorophyll metabolism;	Metabolism;	Metabolism of cofactors and vitamins;	-1.13055
Bo9g017590	ko00860//Porphyrin and chlorophyll metabolism;	Metabolism;	Metabolism of cofactors and vitamins;	-1.08734
Bo9g154670	ko00860//Porphyrin and chlorophyll metabolism;	Metabolism;	Metabolism of cofactors and vitamins;	-1.71597
