# Supplementary material for: Transcriptome Analysis of Green and White Leaf Ornamental Kale Reveals Coloration-Related Genes and Pathways
Source: Front Plant Sci. 2022 Apr 27;13:769121. doi: 10.3389/fpls.2022.769121 (PMC9094084; doi:10.3389/fpls.2022.769121)
Supplement: Supplementary file 3 [file Table_3.xls]

## Sheet: Table S3. DEGs expression patte
DEGs expression patterns involved in carotenoid biosynthesis in G vs. W
Gene ID	Pathway Name	Level 1	Level 2	log2(W/G)
Bo1g008700	ko00906//Carotenoid biosynthesis;	Metabolism;	Metabolism of terpenoids and polyketides;	-5.2228
Bo1g020270	ko00906//Carotenoid biosynthesis;	Metabolism;	Metabolism of terpenoids and polyketides;	-1.13046
Bo1g020370	ko00906//Carotenoid biosynthesis;	Metabolism;	Metabolism of terpenoids and polyketides;	-4.85684
Bo1g040420	ko00906//Carotenoid biosynthesis;	Metabolism;	Metabolism of terpenoids and polyketides;	-1.6737
Bo2g013500	ko00906//Carotenoid biosynthesis;	Metabolism;	Metabolism of terpenoids and polyketides;	-1.02054
Bo2g047610	ko00906//Carotenoid biosynthesis;	Metabolism;	Metabolism of terpenoids and polyketides;	-3.30325
Bo3g012430	ko00906//Carotenoid biosynthesis;	Metabolism;	Metabolism of terpenoids and polyketides;	-4.25983
Bo3g019500	ko00906//Carotenoid biosynthesis;	Metabolism;	Metabolism of terpenoids and polyketides;	-1.3488
Bo3g149200	ko00906//Carotenoid biosynthesis;	Metabolism;	Metabolism of terpenoids and polyketides;	-1.87286
Bo4g065810	ko00906//Carotenoid biosynthesis;	Metabolism;	Metabolism of terpenoids and polyketides;	-4.25374
Bo4g127210	ko00906//Carotenoid biosynthesis;	Metabolism;	Metabolism of terpenoids and polyketides;	-1.04295
Bo5g009080	ko00906//Carotenoid biosynthesis;	Metabolism;	Metabolism of terpenoids and polyketides;	-1.22735
Bo5g137670	ko00906//Carotenoid biosynthesis;	Metabolism;	Metabolism of terpenoids and polyketides;	-1.68864
Bo5g146930	ko00906//Carotenoid biosynthesis;	Metabolism;	Metabolism of terpenoids and polyketides;	-1.55976
Bo6g028090	ko00906//Carotenoid biosynthesis;	Metabolism;	Metabolism of terpenoids and polyketides;	-1.83744
Bo6g039700	ko00906//Carotenoid biosynthesis;	Metabolism;	Metabolism of terpenoids and polyketides;	-1.43624
Bo7g064130	ko00906//Carotenoid biosynthesis;	Metabolism;	Metabolism of terpenoids and polyketides;	-1.13656
Bo9g020440	ko00906//Carotenoid biosynthesis;	Metabolism;	Metabolism of terpenoids and polyketides;	-1.28979
Bo9g061360	ko00906//Carotenoid biosynthesis;	Metabolism;	Metabolism of terpenoids and polyketides;	1.94361
Bo9g161470	ko00906//Carotenoid biosynthesis;	Metabolism;	Metabolism of terpenoids and polyketides;	-2.73644
DEGs expression patterns involved in carotenoid biosynthesis in G1 vs. W1
Gene ID	Pathway Name	Level 1	Level 2	log2(W1/G1)
Bo1g009920	ko00906//Carotenoid biosynthesis;	Metabolism;	Metabolism of terpenoids and polyketides;	4.72042
Bo1g020270	ko00906//Carotenoid biosynthesis;	Metabolism;	Metabolism of terpenoids and polyketides;	-1.19935
Bo1g040420	ko00906//Carotenoid biosynthesis;	Metabolism;	Metabolism of terpenoids and polyketides;	-1.78183
Bo2g013500	ko00906//Carotenoid biosynthesis;	Metabolism;	Metabolism of terpenoids and polyketides;	-1.4892
Bo3g012430	ko00906//Carotenoid biosynthesis;	Metabolism;	Metabolism of terpenoids and polyketides;	-1.38159
Bo3g019500	ko00906//Carotenoid biosynthesis;	Metabolism;	Metabolism of terpenoids and polyketides;	-1.28512
Bo3g066190	ko00906//Carotenoid biosynthesis;	Metabolism;	Metabolism of terpenoids and polyketides;	-1.54196
Bo3g149210	ko00906//Carotenoid biosynthesis;	Metabolism;	Metabolism of terpenoids and polyketides;	1.82782
Bo4g065810	ko00906//Carotenoid biosynthesis;	Metabolism;	Metabolism of terpenoids and polyketides;	1.88012
Bo4g127210	ko00906//Carotenoid biosynthesis;	Metabolism;	Metabolism of terpenoids and polyketides;	-1.16771
Bo5g009080	ko00906//Carotenoid biosynthesis;	Metabolism;	Metabolism of terpenoids and polyketides;	-1.68643
Bo5g115340	ko00906//Carotenoid biosynthesis;	Metabolism;	Metabolism of terpenoids and polyketides;	-1.4316
Bo5g130280	ko00906//Carotenoid biosynthesis;	Metabolism;	Metabolism of terpenoids and polyketides;	-1.14562
Bo5g137670	ko00906//Carotenoid biosynthesis;	Metabolism;	Metabolism of terpenoids and polyketides;	-1.79058
Bo5g146930	ko00906//Carotenoid biosynthesis;	Metabolism;	Metabolism of terpenoids and polyketides;	-1.41528
Bo6g039700	ko00906//Carotenoid biosynthesis;	Metabolism;	Metabolism of terpenoids and polyketides;	3.06693
Bo7g064130	ko00906//Carotenoid biosynthesis;	Metabolism;	Metabolism of terpenoids and polyketides;	-1.52806
Bo7g110490	ko00906//Carotenoid biosynthesis;	Metabolism;	Metabolism of terpenoids and polyketides;	-1.7956
Bo8g114430	ko00906//Carotenoid biosynthesis;	Metabolism;	Metabolism of terpenoids and polyketides;	-1.01811
Bo8g117140	ko00906//Carotenoid biosynthesis;	Metabolism;	Metabolism of terpenoids and polyketides;	-2.00616
Bo9g020440	ko00906//Carotenoid biosynthesis;	Metabolism;	Metabolism of terpenoids and polyketides;	-1.3734
Bo9g061360	ko00906//Carotenoid biosynthesis;	Metabolism;	Metabolism of terpenoids and polyketides;	1.28762
Bo9g161470	ko00906//Carotenoid biosynthesis;	Metabolism;	Metabolism of terpenoids and polyketides;	-3.30025
